# Supplementary material for: Functional interactors of three genome-wide association study genes are differentially expressed in severe chronic obstructive pulmonary disease lung tissue
Source: Sci Rep. 2017 Mar 13;7:44232. doi: 10.1038/srep44232 (PMC5347019; doi:10.1038/srep44232)
Supplement: Supplementary Table S2 [file srep44232-s2.xls]

## Sheet: COPD 5% FDR
ID	symbol	P-value	FDR q-value	Log Fold Change
ILMN_1676938	HMGB1	5.40132e-10	1.77331e-05	-0.916362
ILMN_3187508	FLJ40504	1.7005e-09	2.79146e-05	-0.660883
ILMN_2050921	C3orf78	3.16337e-09	3.46189e-05	-0.650975
ILMN_2398474	RAP1B	2.11218e-08	0.000173362	-0.795691
ILMN_3245015	LOC440563	3.18058e-08	0.000208843	-0.618542
ILMN_1665333	SUMO2	6.5229e-08	0.000356922	-0.718646
ILMN_1705330	CDC42	8.61485e-08	0.000404049	-0.718469
ILMN_1656898	PTCD1	1.30761e-07	0.000536627	-0.722299
ILMN_3266294	SREK1IP1	1.65813e-07	0.000604866	-0.604272
ILMN_1696031	C15orf21	1.9854e-07	0.00062198	-0.529191
ILMN_1691485	GTF2H2	2.08394e-07	0.00062198	-0.677641
ILMN_3191922	FLJ46111	2.27957e-07	0.00062367	-0.882523
ILMN_2068122	TMEM65	3.41539e-07	0.000862543	-0.656281
ILMN_3239871	ARPP19	4.84598e-07	0.00107219	-0.556264
ILMN_3219808	HNRNPA1	4.8987e-07	0.00107219	-0.589728
ILMN_1716246	FRZB	5.93777e-07	0.00121839	0.820797
ILMN_3183789	UQCRFS1	7.5984e-07	0.00146743	-0.357709
ILMN_1799837	POTEM	1.06658e-06	0.00194539	-0.606607
ILMN_2141398	VEZT	1.3222e-06	0.00224142	-0.671491
ILMN_1674399	ZNF143	1.39944e-06	0.00224142	0.346666
ILMN_2133146	NUDT21	1.4337e-06	0.00224142	-0.652255
ILMN_1680887	CLIC1	1.69624e-06	0.00253133	-0.599394
ILMN_3251365	PGGT1B	1.95776e-06	0.00255477	-0.488511
ILMN_1711053	BBS5	1.97611e-06	0.00255477	-0.449842
ILMN_1695872	CDC42	2.00249e-06	0.00255477	-0.7592
ILMN_3207722	RPSA	2.02321e-06	0.00255477	-0.456984
ILMN_3284222	EMP2	2.13472e-06	0.00259574	-0.984042
ILMN_1735764	HTR2B	2.37109e-06	0.00278018	1.20319
ILMN_2168866	C6orf62	2.5397e-06	0.00283582	-0.790549
ILMN_3178307	KRT18	2.59129e-06	0.00283582	-0.724069
ILMN_1681160	CCT6P1	2.9013e-06	0.00301895	-0.603465
ILMN_1690386	CSRP2BP	2.94254e-06	0.00301895	0.298877
ILMN_3201895	TAF9	3.30507e-06	0.00328814	-0.727225
ILMN_2102515	PGAM4	3.76207e-06	0.00363272	-0.569193
ILMN_1718001	PHKB	3.9203e-06	0.00367736	-0.47973
ILMN_1709360	ARAP2	4.68492e-06	0.00427251	-0.733154
ILMN_1783303	HSP90AB4P	5.86695e-06	0.00520588	-0.546636
ILMN_1652209	BMS1	6.27404e-06	0.0054206	-0.484708
ILMN_1762808	RAC1	6.43918e-06	0.00542064	-0.646119
ILMN_2372773	TANK	6.93189e-06	0.00561747	-0.486396
ILMN_1806306	SV2B	7.01521e-06	0.00561747	0.743203
ILMN_1766753	RBMS1	8.58692e-06	0.00671231	-0.636871
ILMN_1799141	FPGT	9.06276e-06	0.00691952	0.468762
ILMN_2167709	NIPSNAP3A	9.56059e-06	0.00705059	-0.377643
ILMN_1699585	BHLHE22	9.66394e-06	0.00705059	0.887696
ILMN_2246956	BCL2	1.03368e-05	0.00737756	0.369349
ILMN_2407605	SLX1A	1.06194e-05	0.00741796	-0.38022
ILMN_3246845	VPS35	1.13261e-05	0.00774682	-0.443634
ILMN_3195815	HMGB1	1.19529e-05	0.00800871	-0.609643
ILMN_1812163	GYPE	1.46465e-05	0.00941052	-0.801189
ILMN_2245180	BUB3	1.47406e-05	0.00941052	-0.553844
ILMN_2211583	KIAA1279	1.51085e-05	0.00941052	-0.552452
ILMN_1842286	AV740359	1.51917e-05	0.00941052	-0.693844
ILMN_2374191	FNTA	1.58761e-05	0.00949857	-0.44092
ILMN_3188174	CLEC2D	1.60166e-05	0.00949857	-0.738939
ILMN_2130003	CCBL2	1.62018e-05	0.00949857	-0.610403
ILMN_3256445	SNRPG	1.85307e-05	0.0104959	-0.734804
ILMN_2147471	PI4K2B	1.86137e-05	0.0104959	-0.570336
ILMN_2112580	FCGR3A	1.92301e-05	0.0104959	-0.62697
ILMN_2399571	CBY1	1.96993e-05	0.0104959	-0.464912
ILMN_2125869	ACTA1	1.9859e-05	0.0104959	1.28308
ILMN_1654043	NBEAL1	1.99777e-05	0.0104959	-0.551166
ILMN_3249435	UBASH3B	2.01408e-05	0.0104959	-0.690877
ILMN_3206111	HNRNPKP3	2.24008e-05	0.0113439	-0.314969
ILMN_2413644	TM4SF19	2.24591e-05	0.0113439	1.56958
ILMN_1764163	TPM3	2.29574e-05	0.0114199	-0.513698
ILMN_3302139	C15orf21	2.44449e-05	0.0117727	-0.713418
ILMN_1703622	PPIB	2.4604e-05	0.0117727	-0.770345
ILMN_1757084	ADH5	2.47423e-05	0.0117727	-0.56188
ILMN_2352926	BPGM	2.66124e-05	0.0124816	-0.581096
ILMN_1813131	KRT8	2.77165e-05	0.0128163	-0.727922
ILMN_2096759	PSMC6	2.8268e-05	0.0128898	-0.653316
ILMN_3201975	PPIA	2.96283e-05	0.013325	-0.378542
ILMN_1762337	MACC1	3.01876e-05	0.0133931	-0.396578
ILMN_1737416	ERCC6	3.07645e-05	0.0134671	0.47761
ILMN_1759396	NNT	3.14758e-05	0.0135972	-0.645639
ILMN_1791933	CCDC82	3.25641e-05	0.0138846	-0.561245
ILMN_3203868	LOC100192204	3.41489e-05	0.0143736	-0.739747
ILMN_1745256	CXXC5	3.60194e-05	0.014969	0.340343
ILMN_2227800	ARFGAP3	3.6558e-05	0.015003	-0.335061
ILMN_2213247	SPCS2	3.7595e-05	0.0150669	-0.330923
ILMN_2237474	TBC1D8B	3.80348e-05	0.0150669	-0.311641
ILMN_2116811	C7orf70	3.80907e-05	0.0150669	-0.492901
ILMN_1654195	GCC2	4.05474e-05	0.0158478	-0.418194
ILMN_2086952	TOP1	4.19244e-05	0.0161932	-0.615962
ILMN_2073592	CAND2	4.3927e-05	0.0166873	0.407293
ILMN_2354953	NQO1	4.45458e-05	0.0166873	-0.485337
ILMN_3247286	KRT8	4.47284e-05	0.0166873	-0.339537
ILMN_2184262	OAS3	4.68958e-05	0.0172993	-0.510919
ILMN_2099798	LYPLA1	4.82236e-05	0.0175914	-0.576429
ILMN_1691959	AKAP2	4.88926e-05	0.0176395	-0.546668
ILMN_3252936	KRT18	5.02124e-05	0.017713	-0.719682
ILMN_2401714	MS4A1	5.08051e-05	0.017713	0.880346
ILMN_1689002	DTX1	5.08834e-05	0.017713	0.632509
ILMN_2141157	RANBP9	5.12544e-05	0.017713	-0.426232
ILMN_1732678	KERA	5.3428e-05	0.0182718	-0.540595
ILMN_1809894	TMEM117	5.79841e-05	0.0196255	0.633788
ILMN_2382403	FCGR2B	5.9348e-05	0.0198822	0.838453
ILMN_1802669	PPP3CB	6.24874e-05	0.0205322	0.168196
ILMN_1695579	CIT	6.29744e-05	0.0205322	-0.57423
ILMN_1804569	GAS2	6.31644e-05	0.0205322	1.11263
ILMN_1695079	ZNF101	6.38678e-05	0.0205573	0.716223
ILMN_2213680	ZCCHC10	6.49153e-05	0.0205939	-0.471932
ILMN_2294762	AMY1A	6.5236e-05	0.0205939	-0.454668
ILMN_1800575	LIMS1	6.94261e-05	0.0217079	-0.590285
ILMN_1758008	ODF3L1	7.08154e-05	0.0217637	-0.523356
ILMN_1666785	SYNE1	7.09303e-05	0.0217637	-0.381007
ILMN_1764036	P2RY14	7.16435e-05	0.021779	-0.688214
ILMN_3246900	LOC92249	7.2476e-05	0.0218299	0.246672
ILMN_2159044	COG8	7.37484e-05	0.0220112	-0.304026
ILMN_1688622	UBQLN1	7.6656e-05	0.0226729	0.155442
ILMN_1734149	RPSAP52	8.27334e-05	0.024252	-0.443442
ILMN_3231554	DQ599922	8.45552e-05	0.0245666	-0.539197
ILMN_1805271	ABCA11P	8.67811e-05	0.0249922	0.366647
ILMN_2386053	DACH1	8.97831e-05	0.0256232	-0.711725
ILMN_1708922	ABL1	9.05331e-05	0.0256232	0.84285
ILMN_1712475	HS3ST2	9.34144e-05	0.0262127	1.24589
ILMN_2060413	CD24	9.63285e-05	0.0267315	0.619974
ILMN_1782750	FLRT3	9.68917e-05	0.0267315	-0.60028
ILMN_1757011	LY75	9.86412e-05	0.0269874	-0.633089
ILMN_1706149	PDCD2L	0.000100146	0.0271726	0.404673
ILMN_1720849	PYGM	0.000101905	0.0274234	0.465
ILMN_2287296	SYF2	0.000104915	0.0276672	-0.457747
ILMN_1656196	E2F6	0.000105688	0.0276672	-0.283445
ILMN_1811029	TLK1	0.000106917	0.0276672	0.325875
ILMN_1811049	POU2AF1	0.000107511	0.0276672	1.16624
ILMN_1740996	CA3	0.000107542	0.0276672	1.28331
ILMN_1801119	BCL2	0.000107868	0.0276672	0.330447
ILMN_3249064	LOC653545	0.000109829	0.027952	-0.426952
ILMN_1807945	ANP32A	0.000111953	0.0282733	-0.482385
ILMN_1773174	PDPK1	0.000115069	0.0288385	-0.439014
ILMN_1740231	ELMO1	0.000118824	0.0295539	0.405586
ILMN_2375879	VEGFA	0.00012161	0.0298655	-0.578392
ILMN_2118910	TPRKB	0.000121896	0.0298655	-0.459008
ILMN_2188959	ACOT2	0.000123179	0.0299561	-0.498843
ILMN_2085012	TMEM176B	0.000125476	0.0302905	0.676048
ILMN_1791002	SKP2	0.000126606	0.0303402	0.65755
ILMN_1734878	CD79A	0.000132398	0.0314983	1.24534
ILMN_2318725	EEF1B2	0.000134976	0.0317201	0.191808
ILMN_1731181	TEX2	0.000135941	0.0317201	0.229162
ILMN_1871688	AK093898	0.000136229	0.0317201	-0.354718
ILMN_1687036	MRPL47	0.000139046	0.0320706	-0.478391
ILMN_1754279	FBXW7	0.000140114	0.0320706	0.24602
ILMN_2170209	RASD2	0.000141008	0.0320706	0.669528
ILMN_1667578	DUSP26	0.000141642	0.0320706	0.914584
ILMN_1651429	SELM	0.000144101	0.0324041	0.355842
ILMN_3200430	GOLGA7	0.000148801	0.0332333	-0.371348
ILMN_1695947	SCN4B	0.000152968	0.0339134	-0.684058
ILMN_1690223	CNTNAP2	0.000154695	0.0339134	1.03441
ILMN_1655595	SERPINE2	0.000154945	0.0339134	0.637067
ILMN_3258027	LOC401397	0.000157817	0.0342639	-0.53557
ILMN_1682775	EDN1	0.000158634	0.0342639	-0.764237
ILMN_3291921	C11orf58	0.000163362	0.0350544	-0.521286
ILMN_3248208	PGK1	0.00016552	0.0352869	-0.314322
ILMN_1769129	CCL19	0.000167372	0.0354515	1.39385
ILMN_1653856	UBASH3B	0.000169061	0.0355572	-0.513651
ILMN_2413264	SOCS4	0.000170037	0.0355572	-0.504446
ILMN_2288915	DNAJB14	0.000175443	0.0364555	-0.40657
ILMN_2379695	XRCC4	0.000177965	0.0367469	-0.341265
ILMN_1753663	ARL4A	0.000180422	0.0370215	-0.501745
ILMN_2264916	EDNRB	0.000183336	0.0373856	-0.799306
ILMN_1678501	ADD3	0.000186224	0.0377403	-0.284151
ILMN_3289934	MYO5B	0.000190324	0.0383345	-0.448506
ILMN_3205924	EIF3F	0.000193992	0.03853	-0.554608
ILMN_1791329	FCRL2	0.000194005	0.03853	0.855743
ILMN_2145760	YIPF4	0.000198763	0.03853	-0.392355
ILMN_1744711	SMN2	0.000199933	0.03853	0.350683
ILMN_2057389	PEX3	0.000201226	0.03853	-0.424446
ILMN_2200636	KIAA1267	0.000203478	0.03853	0.229712
ILMN_1794967	EIF4ENIF1	0.000203536	0.03853	0.268973
ILMN_2046730	S100A10	0.000204275	0.03853	-0.210309
ILMN_1676215	DLG2	0.000205251	0.03853	0.874539
ILMN_2054236	SENP6	0.000205257	0.03853	-0.461458
ILMN_2152010	CBWD1	0.000206603	0.03853	-0.673421
ILMN_1796712	S100A10	0.000207696	0.03853	-0.224588
ILMN_1670565	HSPA13	0.000208002	0.03853	-0.360056
ILMN_1777301	ARL13B	0.000208479	0.03853	-0.552798
ILMN_1701195	PLA2G7	0.000209287	0.03853	1.04741
ILMN_1803825	CXCL12	0.000210072	0.03853	0.822851
ILMN_2121555	FBXO5	0.00021907	0.0399376	-0.464051
ILMN_1691892	TAGLN2	0.000220966	0.0399376	-0.312194
ILMN_3305993	OAZ1	0.000224679	0.0399376	-0.554316
ILMN_1668277	BLK	0.000225111	0.0399376	1.25237
ILMN_2342271	BCL11A	0.000225144	0.0399376	0.722531
ILMN_1762330	C1D	0.00022626	0.0399376	-0.568443
ILMN_2227368	SELT	0.000226261	0.0399376	-0.557741
ILMN_1700810	HSP90AA1	0.000228149	0.0400554	-0.771
ILMN_2083818	EXOC8	0.00022972	0.0401167	-0.479106
ILMN_1711069	YPEL5	0.000231051	0.0401356	0.203361
ILMN_1652434	MTHFD2L	0.000238567	0.0411927	0.348624
ILMN_1661342	SEPT6	0.000239646	0.0411927	0.813122
ILMN_2393060	PPIL3	0.000242819	0.0415207	-0.502831
ILMN_1741244	RBM33	0.000245879	0.0417986	0.608595
ILMN_3191030	SDCBP	0.00024699	0.0417986	-0.518209
ILMN_3230286	BCLAF1	0.000248936	0.0418843	-0.530762
ILMN_1719641	SMOC2	0.000250048	0.0418843	0.775333
ILMN_3201658	VDAC1	0.00025318	0.0421937	-0.468225
ILMN_1726327	AMY1A	0.000262986	0.0436065	-0.492224
ILMN_1708345	DNTTIP2	0.000265668	0.0438299	-0.614651
ILMN_1796677	RASGEF1B	0.000272852	0.0447901	-0.515183
ILMN_1788053	SLC25A12	0.000278871	0.0455504	0.255654
ILMN_2121189	METTL18	0.000281809	0.0458023	-0.52626
ILMN_3252556	CARD16	0.000287193	0.0464475	-0.637253
ILMN_2401770	PHF14	0.000289264	0.0465531	-0.415231
ILMN_1758705	IRX6	0.0002915	0.0466841	0.621268
ILMN_2061979	H3F3C	0.000301486	0.0480489	-0.461312
ILMN_1654165	SLC45A2	0.000302996	0.0480564	-0.315153
ILMN_3289247	HSPA5	0.000310443	0.0487113	-0.650172
ILMN_2292646	GAD1	0.000310506	0.0487113	0.627723
ILMN_2381037	LIMS1	0.000311576	0.0487113	-0.593669
ILMN_1723847	CILP	0.000318102	0.0494958	1.03789
ILMN_1724166	OR56B1	0.000320373	0.049614	-0.42102
ILMN_2337928	CXCR5	0.000323629	0.0498749	1.15572
ILMN_1694589	PAQR8	0.000325096	0.0498749	-0.35956
